# Supplementary material for: Neuroimmune Activation in a Goat Model of Intervertebral Disc Degeneration
Source: Cells. 2026 Feb 3;15(3):286. doi: 10.3390/cells15030286 (PMC12896899; doi:10.3390/cells15030286)
Supplement: Supplementary file 1 [file cells-15-00286-s001.zip]

Archive with 1 entries (1 files):
- cells-4103210-supplementary.pdf
